# Supplementary material for: Anticancer Effects and Phytochemical Profile of Lavandula stoechas
Source: Pharmaceuticals (Basel). 2025 Nov 10;18(11):1706. doi: 10.3390/ph18111706 (PMC12655630; doi:10.3390/ph18111706)
Supplement: Supplementary file 1 [file pharmaceuticals-18-01706-s001.zip]

Archive with 1 entries (1 files):
- pharmaceuticals-3934473-supplementary.pdf
